# Supplementary material for: Associations between Abnormal Eating Styles and Irritable Bowel Syndrome: A Cross-Sectional Study among Medical School Students
Source: Nutrients. 2022 Jul 9;14(14):2828. doi: 10.3390/nu14142828 (PMC9319336; doi:10.3390/nu14142828)
Supplement: Supplementary file 1 [file nutrients-14-02828-s001.zip]

Archive with 1 entries (1 files):
- nutrients-1738295-supplementary.pdf
